# Supplementary material for: Endothelial cell, but not neutrophil, programmed cell death receptor-ligand 1 loss has a morbid impact on experimental murine shock/sepsis-induced lung injury
Source: Front Immunol. 2026 Jun 2;17:1816915. doi: 10.3389/fimmu.2026.1816915 (PMC13268903; doi:10.3389/fimmu.2026.1816915)
Supplement: Supplementary file 7 [file DataSheet7.xlsx]

## Sheet: Sheet1
		Item	Purcashing	Catalog Number	Vendor		Samples
		Alaninee Aminotransferase (ALT) Assay	Year 2024	MAK052	Sigma-Aldrich		Serum
		Aspartate Aminotransferase (AST) Assay		MAK055	Sigma-Aldrich		Serum
		Urea Nitrogen (BUN) kit	Year 2024	EIABUN	Thermo Scientific		Serum
		ELISA MAX Standard Set Mouse IL-6	Year 2024	431301	BioLegend		Serum., Lung, BAL
		ELISA MAX Standard Set Mouse IL-10		431411	BioLegend		Serum., Lung, BAL
		ELISA MAX Standard Set Mouse TNFa	Year 2024	430901	BioLegend		Serum., Lung, BAL
		ELISA MAX Standard Set Mouse MCP1	Year 2024	432701	BioLegend		Serum., Lung, BAL
		Duo Set Mouse CXCL2/ MIP2		DY452	R & D Systems		Lung, BAL
		Duo Set Mouse CXCL1/ KC		DY453	R & D Systems		Lung
		Mouse Tie 2 ELISA kit		MTE200	R & D Systems		Lung(mg) & 10x Lysis Buffer
		Mouse Angiopoietin 1		MBS727480	MyBioSource.com		Lung(mg) & 10x Lysis Buffer
		Mouse Angiopoietin 2		ab171335	abcam		Lung(mg) & 10x Lysis Buffer
BALF ID	IL-6 (pg/ml)		IL-6 (pg/ml)		IL-6 (pg/ml)		IL-6 (pg/ml)		IL-6 (pg/ml)
BALF ID	Black 6 Sh/sh	Hem/CLP	Endo. f/wt Sh/sh	Hem/CLP	Endo. fl/fl Sh/sh	Hem/CLP	Neu f/wt Sh/sh	Hem/CLP	Neu f/f Sh/sh	Hem/CLP
1	1.005	0.01	0.01	2008.84	0.01	30.604	17.778	0.01	0.01	17.778
2	0.01	13.831	0.01	592.008	5.938	17.778	1.991	0.01	0.01	0.01
3	0.018	1262.93	0.01	29.618	0.01	119.403	0.018	10.871	2.978	114.469
4	3.965	845.577	1.005	44.417	1.005	5.938	0.01	2.978	5.938	2903.73
5	0.01	1630.95	0.01	9.885	0.01	613.714	0.018	5.938	0.018	19.751
6	0.01	186.495	0.01	15.804	0.018	93.75	0.01	8.898	5.938	128.301
7	1.991		2.978	11.858	0.01	16.791	0.01	83.883	3.965	860.395
8			0.01	21.724	4.951	29.618
9			0.01	6.925	0.018	25.671
10				20.739	1.991	11.858
11					0.018	0.01
	IL-10 (pg/ml)		IL-10 (pg/ml)		IL-10 (pg/ml)		IL-10 (pg/ml)		IL-10 (pg/ml)
BALF ID	Black 6 Sh/sh	Hem/CLP	Endo. f/wt Sh/sh	Hem/CLP	Endo. fl/fl Sh/sh	Hem/CLP	Neu f/wt Sh/sh	Hem/CLP	Neu f/f Sh/sh	Hem/CLP
1	5.953	12.795	11.551	8.13	8.597	5.642	2.221	6.886	7.664	7.353
2	6.109	2.843	3.465	6.42	5.331	6.731	5.487	3.31	5.487	7.975
3	7.664	7.508	4.554	8.286	9.374	6.109	5.02	3.932	2.377	4.865
4	11.862	10.618	3.776	5.798	6.264	1.599	6.42	5.953	5.176	10.152
5	11.551	7.664	7.353	8.597	6.109	3.776	5.953	7.353	5.953	5.953
6	11.396	8.597	8.908	14.661	11.396	24.925	6.731	7.508	5.331	10.662
7	7.353		9.841	9.53	3.932	9.53	5.953	5.176	5.487	10.662
8			6.575	5.953	3.621	7.508
9			5.642	4.087	6.109	5.798
10				3.465	5.176	7.664
11					11.707	7.975
	MCP-1 (pg/ml)		MCP-1 (pg/ml)		MCP-1 (pg/ml)		MCP-1 (pg/ml)		MCP-1 (pg/ml)
BALF ID	Black 6 Sh/sh	Hem/CLP	Endo. f/wt Sh/sh	Hem/CLP	Endo. fl/fl Sh/sh	Hem/CLP	Neu f/wt Sh/sh	Hem/CLP	Neu f/f Sh/sh	Hem/CLP
1	3.104	6.824	8.807	50.71	0.01	4.84	0.01	0.01	0.01	1.121
2	3.352	2.113	0.01	24.676	0.01	0.01	0.01	0.01	0.01	0.129
3	4.096	12.526	0.129	6.08	4.344	0.01	0.01	0.01	0.01	0.01
4	7.32	8.807	0.873	8.311	0.873	4.344	0.01	0.01	0.377	47.487
5	7.815	8.807	3.848	24.428	3.6	5.584	0.01	0.377	0.873	1.617
6	1.865	3.104	1.369	6.824	0.8484	2.361	3.824	0.01	3.6	0.01
7	1.865		5.584	5.832	2.857	2.361	0.01	4.096	4.592	0.01
8			7.32	1.11	0.01	3.352
9			0.01	1.617	0.377	1.617
10				2.609	3.6	1.369
11					2.361
	MIP-2 (pg/ml)		MIP-2 (pg/ml)		MIP-2 (pg/ml)		MIP-2 (pg/ml)		MIP-2 (pg/ml)
BALF ID	Black 6 Sh/sh	Hem/CLP	Endo. f/wt Sh/sh	Hem/CLP	Endo. fl/fl Sh/sh	Hem/CLP	Neu f/wt Sh/sh	Hem/CLP	Neu f/f Sh/sh	Hem/CLP
1	12.286	13.129	20.718	390.062	13.129	26.621	13.972	13.972	14.815	24.934
2	13.129	11.442	18.188	118.535	13.972	17.345	17.345	15.659	14.815	16.502
3	14.815	176.719	13.129	20.718	20.718	20.718	16.502	19.032	17.345	66.254
4	22.405	77.216	16.502	17.345	16.502	23.248	13.972	19.875	15.659	1327.76
5	18.188	248.396	15.659	19.032	22.405	192.741	13.129	19.032	14.815	13.972
6	14.815	21.561	18.188	38.426	20.718	223.941	19.032	19.875	19.032	58.301
7	13.972		18.188	26.621	19.032	19.875	13.129	28.307	17.345	38.063
8			22.405	16.502	15.659	29.151
9			15.659	20.718	13.129	62.037
10				14.815	13.972	20.718
11					18.188	21.561
	TNF-a (pg/ml)		TNF-a (pg/ml)		TNF-a (pg/ml)		TNF-a (pg/ml)		TNF-a (pg/ml)
BALF ID	Black 6 Sh/sh	Hem/CLP	Endo. f/wt Sh/sh	Hem/CLP	Endo. fl/fl Sh/sh	Hem/CLP	Neu f/wt Sh/sh	Hem/CLP	Neu f/f Sh/sh	Hem/CLP
1	0.107	0.576	3.483	2.545	0.01	9.861	0.013	0.01	0.247	0.247
2	0.01	1.42	2.029	2.311	11.877	0.294	2.967	0.576	0.294	1.842
3	0.01	0.529	1.279	0.01	4.28	0.2	0.01	0.294	0.669	1.326
4	0.01	0.482	0.01	0.435	0.01	0.01	5.781	0.341	0.01	86.489
5	1.654	0.763	0.951	4.749	0.01	5.922	1.467	2.592	2.029	3.249
6	0.01	1.044	0.435	2.264	0.341	1.607	8.97	4.327	1.701	4.34
7	5.359		2.029	3.811	0.01	5.922	5.593	0.01	0.01	2.839
8			1.607	1.091	0.01	0.01
9			2.873	0.857	0.01	19.146
10				0.482	1.936	0.107
11					3.342	0.294
Lung	IL-6 (pg/ml)		IL-6 (pg/ml)		IL-6 (pg/ml)		IL-6 (pg/ml)		IL-6 (pg/ml)
Lung ID	Black 6 Sh/sh	Hem/CLP	Endo. f/wt Sh/sh	Hem/CLP	Endo. fl/fl Sh/sh	Hem/CLP	Neu f/wt Sh/sh	Hem/CLP	Neu f/f Sh/sh	Hem/CLP
1	53.315	175.66	199.339	2079.89	116.461	232.886	37.529	187.5	191.446	384.83
2	73.048	265.16	199.339	71.075	140.14	224.992	53.315	67.128	161.847	185.526
3	118.434	781.46	183.553	104.621	181.58	177.633	86.861	73.048	49.369	1426.73
4	181.58	893.94	61.208	224.992	195.393	75.022	148.034	118.434	63.182	836.715
5	246.699	1643.8	102.648	199.339	203.286	388.776	199.339	290.111	82.915	71.075
6	213.153	1614.2	126.327	276.298	151.98	258.538	191.446	228.939	132.247	104.621
7	175.66		199.399	337.47	47.395	161.847	155.927	619.652	151.98	189.473
8			159.873	268.405	80.941	367.07
9			213.153	223.019	110.541	438.109
10				67.128	140.14	256.565
11				86.861	207.233	201.313
	IL-10 (pg/ml)		IL-10 (pg/ml)		IL-10 (pg/ml)		IL-10 (pg/ml)		IL-10 (pg/ml)
Lung ID	Black 6 Sh/sh	Hem/CLP	Endo. f/wt Sh/sh	Hem/CLP	Endo. fl/fl Sh/sh	Hem/CLP	Neu f/wt Sh/sh	Hem/CLP	Neu f/f Sh/sh	Hem/CLP
1	47.949	34.731	71.95	48	76.3	51.73	60.13	29.96	45.82	48
2	47.793	43.594	57.33	65.73	76.61	52.98	66.66	39.6	49.87	41.47
3	65.054	46.549	70.08	51.11	64.8	43.65	61.38	45.2	60.75	29.96
4	43.128	46.082	91.54	61.68	67.91	72.88	58.58	39.6	66.66	44.27
5	32.243	54.48	75.06	53.29	48.94	66.04	47.38	30.27	81.28	54.22
6	45.616	38.152	86.26	57.33	64.8	66.66	43.96	33.07	55.16	59.2
7	28.355		68.53	56.4	80.04	61.69	35.87	26.85	58.58	40.23
8			97.76	47.07	83.15	64.8
9			76.61	61.38	96.21	56.09
10				77.55	83.77	45.2
11				65.42	57.33	49.87
	TNF-a (pg/ml)		TNF-a (pg/ml)		TNF-a (pg/ml)		TNF-a (pg/ml)		TNF-a (pg/ml)
Lung ID	Black 6 Sh/sh	Hem/CLP	Endo. f/wt Sh/sh	Hem/CLP	Endo. fl/fl Sh/sh	Hem/CLP	Neu f/wt Sh/sh	Hem/CLP	Neu f/f Sh/sh	Hem/CLP
1	1.516	15.55	10.619	85.345	68.276	1.136	18.585	0.1	3.412	11.378
2	14.033	14.033	6.067	3.033	14.033	9.481	21.999	6.826	0.01	0.378
3	5.309	79.276	14.413	0.01	11.378	0.378	20.861	13.275	34.137	29.585
4	10.999	48.931	53.103	31.103	4.93	0.757	2.654	2.654	34.516	221.901
5	1.516	130.484	7.964	8.343	7.964	102.035	14.792	0.01	11.378	1.895
6	20.482	26.551	2.654	5.309	26.171	15.93	5.688	5.309	39.827	0.01
7	6.447		0.757	27.309	12.137	0.01	0.01	0.01	7.964	10.999
8			14.792	7.964	12.516	17.447
9			16.688	0.01	25.413	26.551
10			13.275	0.01	2.274	10.619
11					18.585	4.171
	MCP-1 (pg/ml)		MCP-1 (pg/ml)		MCP-1 (pg/ml)		MCP-1 (pg/ml)		MCP-1 (pg/ml)
Lung ID	Black 6 Sh/sh	Hem/CLP	Endo. f/wt Sh/sh	Hem/CLP	Endo. fl/fl Sh/sh	Hem/CLP	Neu f/wt Sh/sh	Hem/CLP	Neu f/f Sh/sh	Hem/CLP
1	634.92	3153.44	1180.9	6331.15	566.99	3742.18	748.14	3032.67	468.87	3943.46
2	826.14	3616.38	1211.09	3938.43	773.3	3364.78	685.24	3324.53	934.33	3613.87
3	833.69	5931.1	790.92	4625.3	856.33	3817.66	443.71	3988.75	667.63	5131.02
4	800.98	6016.65	1047.55	5593.96	566.99	3412.59	546.86	3483.04	821.11	5538.61
5	889.04	6129.87	685.24	5762.53	871.43	5868.2	483.96	3817.66	476.42	4758.65
6	1120.51	5843.04	609.76	6333.66	1065.16	5780.14	589.64	4107	473.9	4086.88
7	1077.74		2642.69	6645.65	821.11	3928.37	343.07	4522.14	886.52	3797.54
8			2846.49	5254.3	843.75	4245.38
9			1273.99	5377.58	934.33	4192.55
10			712.92	5900.91	1585.97	3254.08
11				6638.1	2187.3	4137.2
	KC (pg/ml)		KC (pg/ml)		KC (pg/ml)		KC (pg/ml)		KC (pg/ml)
Lung ID	Black 6 Sh/sh	Hem/CLP	Endo. f/wt Sh/sh	Hem/CLP	Endo. fl/fl Sh/sh	Hem/CLP	Neu f/wt Sh/sh	Hem/CLP	Neu f/f Sh/sh	Hem/CLP
1	574	1924	1060	3189	487	2361	497	1805	741	2669
2	459	1928	1025	2516	535	2632	715	2225	488	2180
3	542	3008	557	2611	587	2690	346	2446	502	3266
4	486	3038	548	3091	565	2487	644	2348	445	3439
5	571	3166	514	2771	743	3115	1552	2283	531	2606
6	580	2921	561	2739	657	3091	362	1538	375	2819
7	535		1512	2853	579	2486	392	2861	149	2697
8			1564	2832	557	1694
9			669	2902	734	3050
10			507	2909	1206	2788
11				2738	1602	2727
	MIP-2 (pg/ml)		MIP-2 (pg/ml)		MIP-2 (pg/ml)		MIP-2 (pg/ml)		MIP-2 (pg/ml)
Lung ID	Black 6 Sh/sh	Hem/CLP	Endo. f/wt Sh/sh	Hem/CLP	Endo. fl/fl Sh/sh	Hem/CLP	Neu f/wt Sh/sh	Hem/CLP	Neu f/f Sh/sh	Hem/CLP
1	903	1228	991	5017	805	1044	621	589	645	3578
2	900	1132	870	1112	755	1473	752	769	769	1052
3	983	5498	947	1416	737	1318	613	1000	639	5175
4	881	5385	858	4151	782	1736	577	717	643	4765
5	835	5722	751	2063	736	5577	625	778	618	1381
6	1117	5148	822	2524	850	4323	645	1449	574	1677
7	858		804	4715	822	1086	536	3398	578	1189
8			722	3814	864	3037
9			979	2553	873	3893
10			887	3634	782	2083
11				2831	681	1218
	ANG-1 (ng/ml)		ANG-1 (ng/ml)		ANG-1 (ng/ml)		ANG-1 (ng/ml)		ANG-1 (ng/ml)
Lung ID	Black 6 Sh/sh	Hem/CLP	Endo. f/wt Sh/sh	Hem/CLP	Endo. fl/fl Sh/sh	Hem/CLP	Neu f/wt Sh/sh	Hem/CLP	Neu f/f Sh/sh	Hem/CLP
1	7.842	12.393	10.389	8.045	7.4	9.03	8.963	6.925	11.442	9.438
2	10.253	5.77	13.887	9.914	7.332	10.899	7.978	3.902	12.665	9.778
3	7.74	4.513	12.902	5.091	8.827	10.253	6.279	6.755	12.801	8.996
4	6.008	7.74	6.517	7.842	11.068	6.381	5.872	3.596	15.552	9.676
5	9.098	8.385	7.298	5.872	11.204	6.925	9.54	5.057	9.268	12.868
6	10.219	9.154	6.008	9.947	9.846	7.23	11.714	6.075	9.744	9.336
7	13.989		8.181	12.019	7.23	8.589	7.706	3.902	11.544	8.793
8			10.729	12.597	12.529	10.321
9			14.601	15.416	11.544	7.604
10			14.227	6.619	11.578	8.725
11				6.177	8.759	14.94
	ANG-2 (ng/ml)		ANG-2 (ng/ml)		ANG-2 (ng/ml)		ANG-2 (ng/ml)		ANG-2 (ng/ml)
Lung ID	Black 6 Sh/sh	Hem/CLP	Endo. f/wt Sh/sh	Hem/CLP	Endo. fl/fl Sh/sh	Hem/CLP	Neu f/wt Sh/sh	Hem/CLP	Neu f/f Sh/sh	Hem/CLP
1	17.402	16.619	13.434	23.257	12.223	16.69	12.241	14.893	15	16.957
2	13.38	18.915	13.914	14.377	12.099	20.605	13.505	13.629	16.726	17.367
3	12.348	21.442	15.213	14.786	15.8	16.886	10.551	16.939	11.779	23.933
4	13.167	15.711	15.978	17.705	12.9	21.157	10.088	10.764	12.508	29.468
5	11.85	16.922	12.526	15.996	14.181	16.245	11.921	13.985	12.953	22.189
6	12.063	18.434	13.202	17.42	15.231	19.502	12.028	17.42	11.209	25.731
7	12.651		12.312	16.69	13.878	16.939	12.597	11.974	13.54	21.549
8			10.942	22.243	15.391	19.52
9			12.562	23.346	14.288	15.053
10			13.131	15.124	13.505	18.185
11				17.847	14.893	20.748
	Tie-2 (ng/ml)		Tie-2 (ng/ml)		Tie-2 (ng/ml)		Tie-2 (ng/ml)		Tie-2 (ng/ml)
Lung ID	Black 6 Sh/sh	Hem/CLP	Endo. f/wt Sh/sh	Hem/CLP	Endo. fl/fl Sh/sh	Hem/CLP	Neu f/wt Sh/sh	Hem/CLP	Neu f/f Sh/sh	Hem/CLP
1	10.556	10.493	11.178	7.194	11.116	10.4	11.925	6.105	10.836	6.198
2	10.244	8.751	13.077	10.369	12.174	14.259	10.991	8.813	14.695	8.284
3	10.089	5.918	9.186	7.35	12.392	9.466	9.342	8.782	11.676	6.292
4	9.062	7.941	10.338	8.502	15.006	9.56	8.968	7.039	12.174	6.541
5	11.334	7.755	9.871	6.914	9.933	5.016	9.933	10.898	15.193	11.645
6	12.859	9.435	8.906	11.116	12.485	9.186	12.859	8.47	10.774	9.622
7	11.303		13.886	10.898	9.342	9.778	9.778	6.634	12.921	12.485
8			11.365	7.879	12.236	10.307
9			14.508	9.964	14.291	7.163
10			11.832	8.439	11.489	9.778
11				11.054	9.871	14.695
AST (milliuntes/mL) of Plasma
	AST (milliuntes/mL)		AST (milliuntes/mL)		AST (milliuntes/mL)		AST (milliuntes/mL)		AST (milliuntes/mL)
Plasma ID	Black 6 Sh/sh	Hem/CLP	Endo. f/wt Sh/sh	Hem/CLP	Endo. fl/fl Sh/sh	Hem/CLP	Neu f/wt Sh/sh	Hem/CLP	Neu f/f Sh/sh	Hem/CLP
1	2.04	2.779	1.756	2.339	1.536	3.075	1.706	3.02	1.838	2.918
2	1.692	2.896	1.373	3.053	2.046	2.974	1.842	3.129	1.356	2.946
3	2.123	2.493	1.812	2.024	2.141	3.182	1.565	2.537	1.563	1.571
4	1.887	2.18	1.679	2.207	2.091	3.134	1.689	2.743	1.642	3.088
5	1.788	2.689	1.554	2.774	1.993	2.252	1.249	3.016	2.288	2.833
6	1.668	2.836	1.122	3.078	2.02	2.703	1.376	2.762	2.01	2.754
7	1.672		2.481	2.684	2.419	3.426	1.375	2.593	2.229	2.015
8			1.919	2.692	2.037	2.945
9			1.683	2.767	1.668	3.146
10			1.549	3.234	2.257	3.205
11				2.84	2.265	3.284
ALT (milliuntes/mL) of Plasma
	ALT (milliuntes/mL)		ALT (milliuntes/mL)		ALT (milliuntes/mL)		ALT (milliuntes/mL)		ALT (milliuntes/mL)
Plasma ID	Black 6 Sh/sh	Hem/CLP	Endo. f/wt Sh/sh	Hem/CLP	Endo. fl/fl Sh/sh	Hem/CLP	Neu f/wt Sh/sh	Hem/CLP	Neu f/f Sh/sh	Hem/CLP
1	7.749	26.679	8.655	7.315	19.836	33.046	34.087	6.933	24.591	20.819
2	8.066	26.117	17.11	40.317	34.548	35.112	36.343	34.933	6.262	29.311
3	8.819	4.996	9.585	13.041	27.523	29.518	50.638	35.876	11.935	3.891
4	10.037	3.675	11.657	17.457	26.096	16.775	38.591	50.297	12.801	6.961
5	8.076	5.099	14.485	17.197	27.185	31.868	22.096	45.293	6.96	51.949
6	10.569	3.644	7.769	22.088	46.623	16.04	17.417	24.779	29.206	42.433
7	12.768		18.444	49.427	24.562	15.208	21.687	19.055	9.23	58.585
8			16.694	11.884	9.423	6.36
9			8.336	6.565	12.32	7.704
10			9.271	40.038	19.008	8.536
11				31.319	19.388	30.145
BUN (mg/dL) of Plasma
Plasma ID	Black 6 Sh/sh	Hem/CLP	Endo. f/wt Sh/sh	Hem/CLP	Endo. fl/fl Sh/sh	Hem/CLP	Neu f/wt Sh/sh	Hem/CLP	Neu f/f Sh/sh	Hem/CLP
1	19.75	24.728	11.637	71.834	7.028	16.615	4.723	19.934	8.872	28.691
2	16.431	18.8282	17.537	42.611	5.276	16.154	10.07	12.467	7.858	6.106
3	23.713	48.419	12.559	60.68	11.453	18.275	7.673	8.226	11.176	28.968
4	14.864	41.966	9.886	42.519	6.751	22.792	8.226	10.254	7.858	37.265
5	10.715	54.319	9.701	34.13	7.028	32.655	4.447	13.758	6.014	9.425
6	17.629	41.966	7.673	12.651	14.311	38.924	6.567	18.551	3.248	15.417
7	15.232		13.758	26.479	6.659	12.006	4.723	37.449	3.617	20.026
8			12.098	27.032	10.9	29.245
9			13.573	54.78	6.567	30.535
10			13.204	17.814	8.595	22.699
11				14.034	6.936	8.872
Plasma	IL-6 (pg/ml)		IL-6 (pg/ml)		IL-6 (pg/ml)		IL-6 (pg/ml)		IL-6 (pg/ml)
Plasma ID	Black 6 Sh/sh	Hem/CLP	Endo. f/wt Sh/sh	Hem/CLP	Endo. fl/fl Sh/sh	Hem/CLP	Neu f/wt Sh/sh	Hem/CLP	Neu f/f Sh/sh	Hem/CLP
1	266.58	878.3	996.7	10399.5	582.3	1164.43	187.64	937.5	957.23	1924.15
2	365.24	325.78	996.7	355.37	700.7	1124.96	266.58	335.64	809.23	927.63
3	592.17	3907.31	917.77	523.11	907.96	888.17	434.31	365.24	246.84	7133.66
4	907.9	4469.71	306.04	1124.96	976.96	375.11	740.17	592.17	315.91	8367.15
5	1233.49	8218.98	434.31	996.7	1016.43	1943.88	996.7	1450.56	414.57	355.37
6	1065.76	8070.98	513.24	1381.49	759.9	1292.69	957.23	1144.69	661.24	523.11
7	878.3		631.64	1687.35	236.98	809.23	779.63	3098.26	759.9	947.36
8			996.7	1342.02	404.71	1835.35
9			799.37	1115.1	552.7	2190.54
10			1065.76	335.64	700.7	1282.83
11				434.31	1036.16	1005.56
	IL-10 (pg/ml)		IL-10 (pg/ml)		IL-10 (pg/ml)		IL-10 (pg/ml)		IL-10 (pg/ml)
Plasma ID	Black 6 Sh/sh	Hem/CLP	Endo. f/wt Sh/sh	Hem/CLP	Endo. fl/fl Sh/sh	Hem/CLP	Neu f/wt Sh/sh	Hem/CLP	Neu f/f Sh/sh	Hem/CLP
1	56.48	133.47	267.48	8696.22	139.17	906.2	39.37	176.24	156.28	1419.45
2	96	90.7	147.72	139.17	127.76	575.43	99.25	196.2	139.17	130.62
3	40	9708.47	124.91	1616.2	179.09	159.13	84.99	167.68	50.78	1844.31
4	67.88	6038.72	67.88	592.54	207.6	498.45	90.7	70.74	65.03	17683.3
5	96.4	6038.72	73.59	315.96	133.47	4139.68	156.28	122.06	70.74	179.09
6	159.13	10521.1	124.91	179.09	104.95	2802.38	190.5	361.58	87.84	250.37
7	133.47	1830.05	144.87	233.27	53.63	281.74	153.43	1869.97	122.06	147.72
8	90.7		210.45	455.68	82.14	464.23
9			179.09	1000.29	82.14	652.42
10			139.17	327.36	124.91	281.74
11				110.66	176.24	164.83
	TNFa (pg/ml)		TNFa (pg/ml)		TNFa (pg/ml)		TNFa (pg/ml)		TNFa (pg/ml)
Plasma ID	Black 6 Sh/sh	Hem/CLP	Endo. f/wt Sh/sh	Hem/CLP	Endo. fl/fl Sh/sh	Hem/CLP	Neu f/wt Sh/sh	Hem/CLP	Neu f/f Sh/sh	Hem/CLP
1	0.01	0.23	0.01	97.92	0.01	2.62	0.01	0.27	0.01	10.95
2	0.01	0.152	0.01	2.01	0.01	4.79	0.01	3.97	0.01	0.78
3	0.01	60.9	0.01	23.63	0.01	2.03	0.01	2.54	0.01	35.75
4	0.01	63.57	0.01	11.67	0.01	5.51	0.01	1.52	0.01	130.31
5	0.01	65.92	0.01	14.59	0.01	55.76	0.01	0.31	0.01	0.01
6	0.01	28.73	0.01	0.95	0.01	22.8	0.01	2.68	0.01	3.97
7	0.01		0.01	4.61	0.01	0.89	0.01	25.83	0.01	0.84
8			0.01	2.5	0.01	6.14
9			0.01	12.49	0.01	7.21
10			0.01	4.89	0.01	2.01
11				3.32	0.01	0.01
	MCP-1 (pg/ml)		MCP-1 (pg/ml)		MCP-1 (pg/ml)		MCP-1 (pg/ml)		MCP-1 (pg/ml)
Plasma ID	Black 6 Sh/sh	Hem/CLP	Endo. f/wt Sh/sh	Hem/CLP	Endo. fl/fl Sh/sh	Hem/CLP	Neu f/wt Sh/sh	Hem/CLP	Neu f/f Sh/sh	Hem/CLP
1	0.01	157.832	0.01	4269.9	0.01	240.891	0.01	284.863	0.01	1105.68
2	0.01	304.406	0.01	333.721	0.01	205.061	0.01	278.348	0.01	205.061
3	0.01	2724.51	0.01	1397.2	0.01	247.405	0.01	301.149	0.01	2102.38
4	0.01	3335.09	0.01	1760.37	0.01	192.033	0.01	244.148	0.01	6888.69
5	0.01	4022.36	0.01	1626.83	0.01	3208.2	0.01	149.689	0.01	193.661
6	0.01	3116.86	0.01	1983.49	0.01	1346.71	0.01	284.863	0.01	419.894
7	0.01		0.01	2898.77	0.01	222.976	0.01	2141.47	0.01	335.207
8			0.01	905.359	0.01	364.664
9			0.01	328.835	0.01	478.666
10			0.01	1299.48	0.01	377.693
11				1579.6	0.01	219.719
	ug EB/ug lung		ug EB/ug lung		ug EB/ug lung		ug EB/ug lung		ug EB/ug lung
Evans Blue (EV)	Black 6 Sh/sh	Hem/CLP	Endo. f/wt Sh/sh	Hem/CLP	Endo. fl/fl Sh/sh	Hem/CLP	Neu f/wt Sh/sh	Hem/CLP	Neu f/f Sh/sh	Hem/CLP
	1.025	3.285	1.82	2.53	1.9	1.22	0.7	2.19	0.7	1.88
	1.13	2.41	1.28	2.42	1.71	0.85	0.89	2.28	0.79	1.67
	1.03	1.53	0.71	1.3	1.33	0.32	0.83	1.98	1.03	1.23
	0.718	1.42	0.69	1.99	0.64	1.28	1.15	2.23	1.11	2.32
		1.8	0.79	1.86	0.69	1.33	1.41			1.92
		2.29	0.81	2.28	0.7	1.47
				2.46	0.79	1.23
Survival studies		NOTE: Set-up for analysis by Log-rank test
Day-post	Mse died ('1' event)/ '0' censor	Group	Grp total #		Grp key
1	1	A	31		A=Controls for ecPDL1
1	1	A			B=ec PDL1-/-
1	1	A
2	1	A			C=Controls for pmnPDL1
2	1	A			D=pmnPDL1-/-
2	1	A
2	1	A			E=C57BL/6 (WT)
2	1	A
2	1	A			"1"=Mouse Died (event)
2	1	A			"0"=Mouse alive (censor) at day 15
2	1	A
2	1	A
3	1	A
3	1	A
3	1	A
3	1	A
3	1	A
3	1	A
3	1	A
3	1	A
3	1	A
4	1	A
5	1	A
6	1	A
7	1	A
15	0	A
15	0	A
15	0	A
15	0	A
15	0	A
15	0	A
2	1	B	43
2	1	B
2	1	B
2	1	B
2	1	B
2	1	B
2	1	B
2	1	B
2	1	B
2	1	B
3	1	B
3	1	B
3	1	B
3	1	B
3	1	B
4	1	B
4	1	B
4	1	B
5	1	B
5	1	B
5	1	B
6	1	B
15	0	B
15	0	B
15	0	B
15	0	B
15	0	B
15	0	B
15	0	B
15	0	B
15	0	B
15	0	B
15	0	B
15	0	B
15	0	B
15	0	B
15	0	B
15	0	B
15	0	B
15	0	B
15	0	B
15	0	B
15	0	B
2	1	C	16
2	1	C
2	1	C
3	1	C
3	1	C
3	1	C
4	1	C
4	1	C
4	1	C
5	1	C
7	1	C
15	0	C
15	0	C
15	0	C
15	0	C
15	0	C
1	1	D	23
1	1	D
1	1	D
1	1	D
1	1	D
1	1	D
1	1	D
1	1	D
1	1	D
2	1	D
2	1	D
2	1	D
2	1	D
2	1	D
2	1	D
2	1	D
2	1	D
3	1	D
3	1	D
3	1	D
4	1	D
8	1	D
15	0	D
1	1	E	46
1	1	E
1	1	E
1	1	E
1	1	E
1	1	E
1	1	E
1	1	E
1	1	E
1	1	E
2	1	E
2	1	E
2	1	E
2	1	E
2	1	E
2	1	E
2	1	E
2	1	E
2	1	E
2	1	E
2	1	E
2	1	E
3	1	E
3	1	E
3	1	E
3	1	E
3	1	E
3	1	E
3	1	E
5	1	E
5	1	E
9	1	E
12	1	E
15	0	E
15	0	E
15	0	E
15	0	E
15	0	E
15	0	E
15	0	E
15	0	E
15	0	E
15	0	E
15	0	E
15	0	E
15	0	E
